# Supplementary material for: GBP2 promotes M1 macrophage polarization by activating the notch1 signaling pathway in diabetic nephropathy
Source: Front Immunol. 2023 Aug 9;14:1127612. doi: 10.3389/fimmu.2023.1127612 (PMC10445759; doi:10.3389/fimmu.2023.1127612)
Supplement: Supplementary file 1 [file Table_1.xlsx]

## Sheet: Sheet1
Gene	Group	R	|R|	P	kME (intramodular connectivity)
HCLS1	paleturquoise	0.941374	0.941374	1.17441e-16	0.941374
CD48	paleturquoise	0.937571	0.937571	3.12278e-16	0.937571
CCR2	paleturquoise	0.93097	0.93097	1.48617e-15	0.93097
HDAC9	paleturquoise	0.925982	0.925982	4.37631e-15	0.925982
CASP1	paleturquoise	0.925227	0.925227	5.11976e-15	0.925227
C1S	paleturquoise	0.924039	0.924039	6.53086e-15	0.924039
PSMB9	paleturquoise	0.920122	0.920122	1.4188e-14	0.920122
LY96	paleturquoise	0.9176	0.9176	2.29023e-14	0.9176
PLAC8	paleturquoise	0.916866	0.916866	2.62551e-14	0.916866
MS4A4A	paleturquoise	0.916201	0.916201	2.96796e-14	0.916201
EVI2A	paleturquoise	0.914769	0.914769	3.85149e-14	0.914769
PRKCB	paleturquoise	0.913276	0.913276	5.03002e-14	0.913276
ITGB2	paleturquoise	0.907996	0.907996	1.24555e-13	0.907996
GBP2	paleturquoise	0.904411	0.904411	2.23625e-13	0.904411
IGSF6	paleturquoise	0.903903	0.903903	2.4251e-13	0.903903
CD53	paleturquoise	0.902849	0.902849	2.86493e-13	0.902849
MNDA	paleturquoise	0.901349	0.901349	3.62074e-13	0.901349
GZMA	paleturquoise	0.899052	0.899052	5.14431e-13	0.899052
ISG20	paleturquoise	0.899004	0.899004	5.18239e-13	0.899004
ARHGDIB	paleturquoise	0.896087	0.896087	7.99864e-13	0.896087
FCN1	paleturquoise	0.892836	0.892836	1.27825e-12	0.892836
RNASE6	paleturquoise	0.892624	0.892624	1.3172e-12	0.892624
DNMT1	paleturquoise	0.89157	0.89157	1.52792e-12	0.89157
CSTA	paleturquoise	0.891224	0.891224	1.60371e-12	0.891224
GLIPR1	paleturquoise	0.890505	0.890505	1.7727e-12	0.890505
DIP2C	paleturquoise	-0.889809	0.889809	1.95174e-12	-0.889809
TLR7	paleturquoise	0.889151	0.889151	2.13631e-12	0.889151
CD52	paleturquoise	0.889038	0.889038	2.16954e-12	0.889038
RCN1	paleturquoise	0.888271	0.888271	2.40846e-12	0.888271
LY86	paleturquoise	0.888197	0.888197	2.43294e-12	0.888197
LYZ	paleturquoise	0.887858	0.887858	2.54731e-12	0.887858
CPA3	paleturquoise	0.886987	0.886987	2.8641e-12	0.886987
COL3A1	paleturquoise	0.885703	0.885703	3.39925e-12	0.885703
SELL	paleturquoise	0.882396	0.882396	5.2348e-12	0.882396
EVI2B	paleturquoise	0.882279	0.882279	5.31408e-12	0.882279
ASB9	paleturquoise	-0.880659	0.880659	6.53321e-12	-0.880659
TRIM22	paleturquoise	0.880489	0.880489	6.67566e-12	0.880489
PYCARD	paleturquoise	0.87697	0.87697	1.03454e-11	0.87697
PRC1	paleturquoise	0.875623	0.875623	1.21901e-11	0.875623
TUBA1A	paleturquoise	0.8755	0.8755	1.23729e-11	0.8755
IL10RA	paleturquoise	0.875215	0.875215	1.28075e-11	0.875215
CD163	paleturquoise	0.875019	0.875019	1.31134e-11	0.875019
PTPRC	paleturquoise	0.874643	0.874643	1.37214e-11	0.874643
CCL5	paleturquoise	0.872361	0.872361	1.80025e-11	0.872361
FCGR2A	paleturquoise	0.871852	0.871852	1.91127e-11	0.871852
C1QB	paleturquoise	0.868831	0.868831	2.71282e-11	0.868831
VOPP1	paleturquoise	0.868514	0.868514	2.81291e-11	0.868514
PSMB8	paleturquoise	0.8684	0.8684	2.8496e-11	0.8684
TNC	paleturquoise	0.867064	0.867064	3.31596e-11	0.867064
HLA-DMA	paleturquoise	0.865642	0.865642	3.88993e-11	0.865642
HOPX	paleturquoise	0.864605	0.864605	4.36497e-11	0.864605
TYROBP	paleturquoise	0.864092	0.864092	4.61916e-11	0.864092
CTSS	paleturquoise	0.863763	0.863763	4.78974e-11	0.863763
CORO1A	paleturquoise	0.863707	0.863707	4.81938e-11	0.863707
PXMP2	paleturquoise	-0.863211	0.863211	5.08855e-11	-0.863211
FZD5	paleturquoise	-0.8626	0.8626	5.43954e-11	-0.8626
CLIC2	paleturquoise	0.862004	0.862004	5.80348e-11	0.862004
ITGAM	paleturquoise	0.861349	0.861349	6.22982e-11	0.861349
COL4A1	paleturquoise	0.861224	0.861224	6.31397e-11	0.861224
DOCK2	paleturquoise	0.860166	0.860166	7.07323e-11	0.860166
G6PC	paleturquoise	-0.859629	0.859629	7.49084e-11	-0.859629
ADCY7	paleturquoise	0.858698	0.858698	8.26798e-11	0.858698
TRBC1	paleturquoise	0.858401	0.858401	8.53107e-11	0.858401
RAB31	paleturquoise	0.858068	0.858068	8.83565e-11	0.858068
IGKC	paleturquoise	0.857623	0.857623	9.2591e-11	0.857623
FABP5	paleturquoise	0.856938	0.856938	9.9463e-11	0.856938
AGR2	paleturquoise	0.85423	0.85423	1.31554e-10	0.85423
CCDC109B	paleturquoise	0.85354	0.85354	1.41132e-10	0.85354
IFI16	paleturquoise	0.852227	0.852227	1.61189e-10	0.852227
SDC3	paleturquoise	0.851795	0.851795	1.68352e-10	0.851795
COL6A3	paleturquoise	0.851217	0.851217	1.78397e-10	0.851217
GPR65	paleturquoise	0.851099	0.851099	1.80512e-10	0.851099
KLRB1	paleturquoise	0.850554	0.850554	1.90576e-10	0.850554
KLC1	paleturquoise	0.849646	0.849646	2.08547e-10	0.849646
NINJ2	paleturquoise	0.849565	0.849565	2.10217e-10	0.849565
FAM129A	paleturquoise	0.84949	0.84949	2.11785e-10	0.84949
MMP7	paleturquoise	0.847341	0.847341	2.61423e-10	0.847341
PXDN	paleturquoise	0.84692	0.84692	2.72322e-10	0.84692
VCAN	paleturquoise	0.846423	0.846423	2.85757e-10	0.846423
MX1	paleturquoise	0.845896	0.845896	3.00651e-10	0.845896
PTPRE	paleturquoise	0.844612	0.844612	3.39992e-10	0.844612
C1R	paleturquoise	0.844515	0.844515	3.43149e-10	0.844515
GPR18	paleturquoise	0.844315	0.844315	3.49747e-10	0.844315
FCER1A	paleturquoise	0.843212	0.843212	3.88339e-10	0.843212
HLA-DPB1	paleturquoise	0.842045	0.842045	4.33367e-10	0.842045
CACNB3	paleturquoise	0.841552	0.841552	4.53838e-10	0.841552
CXCL6	paleturquoise	0.841221	0.841221	4.68052e-10	0.841221
TPBG	paleturquoise	0.840473	0.840473	5.0176e-10	0.840473
TIMP1	paleturquoise	0.840213	0.840213	5.13985e-10	0.840213
FCGR3B	paleturquoise	0.839186	0.839186	5.65041e-10	0.839186
TDO2	paleturquoise	0.839142	0.839142	5.67323e-10	0.839142
LTB	paleturquoise	0.838229	0.838229	6.16825e-10	0.838229
COL1A2	paleturquoise	0.838084	0.838084	6.25053e-10	0.838084
LAPTM5	paleturquoise	0.837931	0.837931	6.33839e-10	0.837931
CSF2RB	paleturquoise	0.836455	0.836455	7.24546e-10	0.836455
YEATS2	paleturquoise	0.83644	0.83644	7.25531e-10	0.83644
CFH	paleturquoise	0.835864	0.835864	7.6418e-10	0.835864
NFKBIE	paleturquoise	0.835568	0.835568	7.84727e-10	0.835568
DHRS9	paleturquoise	0.834443	0.834443	8.67714e-10	0.834443
LTF	paleturquoise	0.833859	0.833859	9.13952e-10	0.833859
DCK	paleturquoise	0.831867	0.831867	1.08928e-09	0.831867
CYP27B1	paleturquoise	-0.831297	0.831297	1.14493e-09	-0.831297
LPCAT1	paleturquoise	0.829646	0.829646	1.32121e-09	0.829646
PDLIM1	paleturquoise	0.829601	0.829601	1.32639e-09	0.829601
ARSF	paleturquoise	-0.828208	0.828208	1.49486e-09	-0.828208
TOR4A	paleturquoise	0.826618	0.826618	1.71134e-09	0.826618
MS4A6A	paleturquoise	0.826377	0.826377	1.74662e-09	0.826377
HLA-DPA1	paleturquoise	0.826308	0.826308	1.75686e-09	0.826308
PLP2	paleturquoise	0.826079	0.826079	1.79109e-09	0.826079
LYN	paleturquoise	0.825868	0.825868	1.82322e-09	0.825868
P2RY13	paleturquoise	0.825305	0.825305	1.91168e-09	0.825305
ALOX5AP	paleturquoise	0.824337	0.824337	2.07301e-09	0.824337
FCHSD2	paleturquoise	0.823492	0.823492	2.22404e-09	0.823492
EFNA4	paleturquoise	0.82228	0.82228	2.45836e-09	0.82228
EFHD1	paleturquoise	-0.820104	0.820104	2.93744e-09	-0.820104
IGJ	paleturquoise	0.819826	0.819826	3.00443e-09	0.819826
VAV1	paleturquoise	0.819741	0.819741	3.02516e-09	0.819741
GMFG	paleturquoise	0.819638	0.819638	3.05067e-09	0.819638
IFITM1	paleturquoise	0.819635	0.819635	3.05142e-09	0.819635
CLEC7A	paleturquoise	0.819369	0.819369	3.11768e-09	0.819369
ACSL5	paleturquoise	0.819274	0.819274	3.14181e-09	0.819274
BCL2A1	paleturquoise	0.817783	0.817783	3.54244e-09	0.817783
CD3D	paleturquoise	0.817174	0.817174	3.71926e-09	0.817174
PTPRO	paleturquoise	-0.817163	0.817163	3.72266e-09	-0.817163
CLEC2B	paleturquoise	0.816498	0.816498	3.92515e-09	0.816498
CX3CR1	paleturquoise	0.816252	0.816252	4.00251e-09	0.816252
ACKR1	paleturquoise	0.815081	0.815081	4.3909e-09	0.815081
IFI44L	paleturquoise	0.814193	0.814193	4.70851e-09	0.814193
CD1C	paleturquoise	0.814164	0.814164	4.71919e-09	0.814164
HTR2B	paleturquoise	0.813458	0.813458	4.98743e-09	0.813458
TAP1	paleturquoise	0.813273	0.813273	5.05976e-09	0.813273
FCGR2B	paleturquoise	0.812146	0.812146	5.52317e-09	0.812146
TNFRSF1B	paleturquoise	0.811886	0.811886	5.63531e-09	0.811886
C3AR1	paleturquoise	0.81047	0.81047	6.28465e-09	0.81047
CASP3	paleturquoise	0.810429	0.810429	6.30483e-09	0.810429
QPCT	paleturquoise	0.809242	0.809242	6.90355e-09	0.809242
NCF2	paleturquoise	0.809222	0.809222	6.91414e-09	0.809222
RGS10	paleturquoise	0.808962	0.808962	7.05213e-09	0.808962
FZD2	paleturquoise	0.808319	0.808319	7.40473e-09	0.808319
STK10	paleturquoise	0.808317	0.808317	7.40565e-09	0.808317
TMSB10	paleturquoise	0.808177	0.808177	7.48467e-09	0.808177
CXCR6	paleturquoise	0.804496	0.804496	9.86106e-09	0.804496
TMSB4X	paleturquoise	0.804407	0.804407	9.92635e-09	0.804407
UBE2L6	paleturquoise	0.804079	0.804079	1.01699e-08	0.804079
BRD3	paleturquoise	0.803476	0.803476	1.0633e-08	0.803476
SRGN	paleturquoise	0.802279	0.802279	1.16098e-08	0.802279
NECAP2	paleturquoise	0.801694	0.801694	1.21168e-08	0.801694
C1RL	paleturquoise	0.800671	0.800671	1.30523e-08	0.800671
ITM2C	paleturquoise	0.800635	0.800635	1.30867e-08	0.800635
LOXL1	paleturquoise	0.799245	0.799245	1.44689e-08	0.799245
CHST15	paleturquoise	0.798964	0.798964	1.47641e-08	0.798964
KIAA0226L	paleturquoise	0.798457	0.798457	1.53107e-08	0.798457
RAI2	paleturquoise	0.7968	0.7968	1.7232e-08	0.7968
NETO2	paleturquoise	0.796404	0.796404	1.77219e-08	0.796404
GAD1	paleturquoise	-0.79594	0.79594	1.83139e-08	-0.79594
SLC27A3	paleturquoise	0.795527	0.795527	1.88556e-08	0.795527
CRIP1	paleturquoise	0.794539	0.794539	2.02112e-08	0.794539
CD1D	paleturquoise	0.794004	0.794004	2.09826e-08	0.794004
C1QA	paleturquoise	0.791567	0.791567	2.4851e-08	0.791567
HYAL1	paleturquoise	-0.791058	0.791058	2.57382e-08	-0.791058
MGP	paleturquoise	0.790821	0.790821	2.61616e-08	0.790821
THEMIS2	paleturquoise	0.790573	0.790573	2.66115e-08	0.790573
LETM1	paleturquoise	-0.789609	0.789609	2.84255e-08	-0.789609
PSTPIP2	paleturquoise	0.789514	0.789514	2.8611e-08	0.789514
TCL6	paleturquoise	-0.78883	0.78883	2.99746e-08	-0.78883
SRPX	paleturquoise	0.788401	0.788401	3.086e-08	0.788401
SAMSN1	paleturquoise	0.786422	0.786422	3.52694e-08	0.786422
NDC80	paleturquoise	0.786345	0.786345	3.54512e-08	0.786345
NSMAF	paleturquoise	0.78525	0.78525	3.8147e-08	0.78525
NIPSNAP1	paleturquoise	-0.785052	0.785052	3.86534e-08	-0.785052
UFD1L	paleturquoise	0.782989	0.782989	4.43175e-08	0.782989
NLGN4X	paleturquoise	0.782618	0.782618	4.54139e-08	0.782618
AFF2	paleturquoise	-0.782465	0.782465	4.58715e-08	-0.782465
MELK	paleturquoise	0.782305	0.782305	4.63576e-08	0.782305
C3	paleturquoise	0.782046	0.782046	4.71517e-08	0.782046
SLAMF1	paleturquoise	0.782017	0.782017	4.72425e-08	0.782017
CCL19	paleturquoise	0.781859	0.781859	4.77342e-08	0.781859
MYOM2	paleturquoise	-0.780873	0.780873	5.09115e-08	-0.780873
HCP5	paleturquoise	0.780617	0.780617	5.17658e-08	0.780617
GPX7	paleturquoise	0.779651	0.779651	5.51203e-08	0.779651
EPB41L2	paleturquoise	0.779366	0.779366	5.61454e-08	0.779366
IDO1	paleturquoise	0.778331	0.778331	6.00246e-08	0.778331
FHL2	paleturquoise	0.777925	0.777925	6.16119e-08	0.777925
MARCKSL1	paleturquoise	0.77758	0.77758	6.2989e-08	0.77758
GINS3	paleturquoise	0.77749	0.77749	6.33528e-08	0.77749
SERPING1	paleturquoise	0.777343	0.777343	6.39523e-08	0.777343
MATN3	paleturquoise	0.77479	0.77479	7.52295e-08	0.77479
CXCL1	paleturquoise	0.774334	0.774334	7.74286e-08	0.774334
EGF	paleturquoise	-0.771191	0.771191	9.42562e-08	-0.771191
IFITM3	paleturquoise	0.768004	0.768004	1.14693e-07	0.768004
PLA2G4A	paleturquoise	0.767113	0.767113	1.21097e-07	0.767113
FAM57A	paleturquoise	0.766668	0.766668	1.24416e-07	0.766668
IL33	paleturquoise	0.766266	0.766266	1.27482e-07	0.766266
VSIG4	paleturquoise	0.766065	0.766065	1.29048e-07	0.766065
BST2	paleturquoise	0.765746	0.765746	1.3156e-07	0.765746
CD44	paleturquoise	0.765632	0.765632	1.32466e-07	0.765632
DNMT3L	paleturquoise	-0.765427	0.765427	1.34121e-07	-0.765427
AGPAT3	paleturquoise	-0.76537	0.76537	1.34576e-07	-0.76537
FRZB	paleturquoise	0.765315	0.765315	1.35023e-07	0.765315
AHR	paleturquoise	0.764788	0.764788	1.39383e-07	0.764788
KCNK10	paleturquoise	-0.764787	0.764787	1.39394e-07	-0.764787
RFTN1	paleturquoise	0.763531	0.763531	1.50292e-07	0.763531
F11	paleturquoise	-0.762396	0.762396	1.60814e-07	-0.762396
NUP85	paleturquoise	0.761834	0.761834	1.66272e-07	0.761834
PSMB10	paleturquoise	0.761334	0.761334	1.71268e-07	0.761334
SLPI	paleturquoise	0.761331	0.761331	1.71294e-07	0.761331
MAP3K7CL	paleturquoise	0.760127	0.760127	1.83897e-07	0.760127
APOBEC3B	paleturquoise	0.759829	0.759829	1.87157e-07	0.759829
HLA-J	paleturquoise	0.759522	0.759522	1.90554e-07	0.759522
KDELC1	paleturquoise	0.7593	0.7593	1.93049e-07	0.7593
HRG	paleturquoise	-0.758533	0.758533	2.01907e-07	-0.758533
CKLF	paleturquoise	0.757823	0.757823	2.10425e-07	0.757823
DOCK10	paleturquoise	0.757616	0.757616	2.1298e-07	0.757616
CISH	paleturquoise	-0.757411	0.757411	2.15524e-07	-0.757411
HLA-DRA	paleturquoise	0.756379	0.756379	2.28796e-07	0.756379
PROZ	paleturquoise	-0.755686	0.755686	2.38124e-07	-0.755686
CD69	paleturquoise	0.754964	0.754964	2.48221e-07	0.754964
EMP3	paleturquoise	0.754794	0.754794	2.50646e-07	0.754794
MYBL1	paleturquoise	0.75345	0.75345	2.70667e-07	0.75345
KDELR3	paleturquoise	0.752393	0.752393	2.87426e-07	0.752393
NCF1	paleturquoise	0.751403	0.751403	3.03973e-07	0.751403
APOL1	paleturquoise	0.750736	0.750736	3.15622e-07	0.750736
PLA2G7	paleturquoise	0.750311	0.750311	3.23244e-07	0.750311
SYNC	paleturquoise	0.749173	0.749173	3.44514e-07	0.749173
CD247	paleturquoise	0.748925	0.748925	3.4931e-07	0.748925
IGLL3P	paleturquoise	0.748767	0.748767	3.52406e-07	0.748767
AHNAK2	paleturquoise	0.748625	0.748625	3.55213e-07	0.748625
CST6	paleturquoise	0.747205	0.747205	3.84343e-07	0.747205
KIF20A	paleturquoise	0.74714	0.74714	3.85726e-07	0.74714
HHEX	paleturquoise	0.747016	0.747016	3.88394e-07	0.747016
COL15A1	paleturquoise	0.746407	0.746407	4.01662e-07	0.746407
RRM2	paleturquoise	0.746124	0.746124	4.07977e-07	0.746124
EVL	paleturquoise	0.745685	0.745685	4.17951e-07	0.745685
TGFBI	paleturquoise	0.745369	0.745369	4.25284e-07	0.745369
IFITM2	paleturquoise	0.745345	0.745345	4.25826e-07	0.745345
CDC25B	paleturquoise	0.744679	0.744679	4.41657e-07	0.744679
CCL2	paleturquoise	0.744506	0.744506	4.45852e-07	0.744506
SYT11	paleturquoise	0.744468	0.744468	4.46776e-07	0.744468
CBFA2T3	paleturquoise	0.74318	0.74318	4.7928e-07	0.74318
MEIS1	paleturquoise	0.743161	0.743161	4.79762e-07	0.743161
SLA	paleturquoise	0.742925	0.742925	4.85961e-07	0.742925
UNC93A	paleturquoise	-0.742318	0.742318	5.02224e-07	-0.742318
BAZ1A	paleturquoise	0.741822	0.741822	5.15858e-07	0.741822
RPL39L	paleturquoise	0.74178	0.74178	5.17033e-07	0.74178
HCAR3	paleturquoise	0.741467	0.741467	5.2585e-07	0.741467
FMOD	paleturquoise	0.740757	0.740757	5.46338e-07	0.740757
NMI	paleturquoise	0.740483	0.740483	5.54438e-07	0.740483
STRA6	paleturquoise	-0.740385	0.740385	5.57355e-07	-0.740385
ISG15	paleturquoise	0.740075	0.740075	5.66699e-07	0.740075
BHLHE41	paleturquoise	0.739784	0.739784	5.75588e-07	0.739784
TUBB	paleturquoise	0.737499	0.737499	6.50054e-07	0.737499
TNFRSF17	paleturquoise	0.737411	0.737411	6.53078e-07	0.737411
LAMP3	paleturquoise	0.73733	0.73733	6.55888e-07	0.73733
MOXD1	paleturquoise	0.737321	0.737321	6.5619e-07	0.737321
LYPD1	paleturquoise	0.735749	0.735749	7.12922e-07	0.735749
ERAP2	paleturquoise	0.735722	0.735722	7.13943e-07	0.735722
DTL	paleturquoise	0.734532	0.734532	7.59904e-07	0.734532
PPP1R3C	paleturquoise	0.734083	0.734083	7.77898e-07	0.734083
EZH2	paleturquoise	0.733221	0.733221	8.13622e-07	0.733221
DSE	paleturquoise	0.733202	0.733202	8.14445e-07	0.733202
TNFAIP8	paleturquoise	0.732613	0.732613	8.39714e-07	0.732613
CHI3L2	paleturquoise	0.732498	0.732498	8.44733e-07	0.732498
RBP1	paleturquoise	0.731582	0.731582	8.85691e-07	0.731582
GRAMD1B	paleturquoise	-0.731009	0.731009	9.12237e-07	-0.731009
SPRY1	paleturquoise	0.730471	0.730471	9.37821e-07	0.730471
CARD8	paleturquoise	0.730134	0.730134	9.54215e-07	0.730134
TM7SF3	paleturquoise	-0.730075	0.730075	9.57082e-07	-0.730075
ARPC1B	paleturquoise	0.729168	0.729168	1.00253e-06	0.729168
DPEP2	paleturquoise	0.728903	0.728903	1.01621e-06	0.728903
CD2	paleturquoise	0.725856	0.725856	1.18581e-06	0.725856
TRIM9	paleturquoise	0.722621	0.722621	1.39392e-06	0.722621
ADRB2	paleturquoise	0.721815	0.721815	1.45078e-06	0.721815
CTSK	paleturquoise	0.721244	0.721244	1.49228e-06	0.721244
LILRB2	paleturquoise	0.720714	0.720714	1.53175e-06	0.720714
TAPBP	paleturquoise	0.720364	0.720364	1.55838e-06	0.720364
CSF1R	paleturquoise	0.720008	0.720008	1.58584e-06	0.720008
LAMC2	paleturquoise	0.719803	0.719803	1.60192e-06	0.719803
SCRN1	paleturquoise	0.719689	0.719689	1.61088e-06	0.719689
MCAM	paleturquoise	0.719688	0.719688	1.61099e-06	0.719688
MRC1	paleturquoise	0.719651	0.719651	1.6139e-06	0.719651
MTHFD2	paleturquoise	0.719013	0.719013	1.6651e-06	0.719013
KCNJ8	paleturquoise	0.718368	0.718368	1.71837e-06	0.718368
FXYD6	paleturquoise	0.718309	0.718309	1.72326e-06	0.718309
A2M	paleturquoise	0.717988	0.717988	1.75042e-06	0.717988
ARHGEF6	paleturquoise	0.717807	0.717807	1.76594e-06	0.717807
FKBP14	paleturquoise	0.717053	0.717053	1.83178e-06	0.717053
PLCB4	paleturquoise	0.715613	0.715613	1.96386e-06	0.715613
KLK1	paleturquoise	-0.715208	0.715208	2.0025e-06	-0.715208
COPS6	paleturquoise	-0.713257	0.713257	2.19874e-06	-0.713257
P2RY14	paleturquoise	0.712955	0.712955	2.23064e-06	0.712955
COL21A1	paleturquoise	0.712677	0.712677	2.26028e-06	0.712677
RASSF2	paleturquoise	0.712452	0.712452	2.28467e-06	0.712452
COPG2IT1	paleturquoise	-0.711325	0.711325	2.41015e-06	-0.711325
TYRP1	paleturquoise	-0.710598	0.710598	2.49447e-06	-0.710598
SLC2A10	paleturquoise	0.70934	0.70934	2.64662e-06	0.70934
EIF5	paleturquoise	-0.70807	0.70807	2.80874e-06	-0.70807
CD38	paleturquoise	0.707714	0.707714	2.85584e-06	0.707714
FKBP11	paleturquoise	0.707527	0.707527	2.88083e-06	0.707527
HLA-G	paleturquoise	0.707274	0.707274	2.91497e-06	0.707274
GPR183	paleturquoise	0.706023	0.706023	3.08934e-06	0.706023
FANCG	paleturquoise	0.705831	0.705831	3.11692e-06	0.705831
COL5A2	paleturquoise	0.705591	0.705591	3.15174e-06	0.705591
AOAH	paleturquoise	0.705551	0.705551	3.15747e-06	0.705551
IGLL5	paleturquoise	0.705461	0.705461	3.17075e-06	0.705461
IGHM	paleturquoise	0.705229	0.705229	3.2049e-06	0.705229
CXCL9	paleturquoise	0.705058	0.705058	3.23027e-06	0.705058
OSBP	paleturquoise	-0.704501	0.704501	3.31423e-06	-0.704501
C11orf71	paleturquoise	-0.703713	0.703713	3.43638e-06	-0.703713
LAT2	paleturquoise	0.70302	0.70302	3.54738e-06	0.70302
PLXND1	paleturquoise	0.702569	0.702569	3.62116e-06	0.702569
STAB1	paleturquoise	0.702184	0.702184	3.68547e-06	0.702184
CRELD2	paleturquoise	0.701616	0.701616	3.78192e-06	0.701616
GZMK	paleturquoise	0.701594	0.701594	3.78573e-06	0.701594
HLA-E	paleturquoise	0.701528	0.701528	3.79722e-06	0.701528
HELLS	paleturquoise	0.700807	0.700807	3.92361e-06	0.700807
AF070581	paleturquoise	0.700645	0.700645	3.95237e-06	0.700645
PLEKHO1	paleturquoise	0.700069	0.700069	4.05681e-06	0.700069
SAE1	paleturquoise	0.700012	0.700012	4.06725e-06	0.700012
DCLK1	paleturquoise	0.6982	0.6982	4.41308e-06	0.6982
MPC1	paleturquoise	-0.698171	0.698171	4.41887e-06	-0.698171
IRF9	paleturquoise	0.697295	0.697295	4.59572e-06	0.697295
PF4V1	paleturquoise	0.69712	0.69712	4.63183e-06	0.69712
GPR171	paleturquoise	0.697096	0.697096	4.63685e-06	0.697096
NELL1	paleturquoise	-0.696399	0.696399	4.78318e-06	-0.696399
TSKU	paleturquoise	-0.696122	0.696122	4.84264e-06	-0.696122
KIAA0753	paleturquoise	0.695606	0.695606	4.9549e-06	0.695606
DDX25	paleturquoise	-0.695479	0.695479	4.98295e-06	-0.695479
TM6SF1	paleturquoise	0.695168	0.695168	5.05213e-06	0.695168
LUM	paleturquoise	0.695141	0.695141	5.05826e-06	0.695141
FOXRED2	paleturquoise	-0.695014	0.695014	5.08687e-06	-0.695014
C4BPA	paleturquoise	0.694961	0.694961	5.09874e-06	0.694961
LCN2	paleturquoise	0.694827	0.694827	5.12921e-06	0.694827
RRAS	paleturquoise	0.694674	0.694674	5.16408e-06	0.694674
TRAT1	paleturquoise	0.692512	0.692512	5.68e-06	0.692512
DLGAP2	paleturquoise	-0.692485	0.692485	5.68679e-06	-0.692485
PLAGL2	paleturquoise	-0.692242	0.692242	5.74781e-06	-0.692242
TOP2A	paleturquoise	0.692146	0.692146	5.772e-06	0.692146
BIRC3	paleturquoise	0.692114	0.692114	5.78005e-06	0.692114
THY1	paleturquoise	-0.690993	0.690993	6.07032e-06	-0.690993
SAMHD1	paleturquoise	0.688673	0.688673	6.7135e-06	0.688673
ARHGEF40	paleturquoise	0.687969	0.687969	6.92049e-06	0.687969
IRF8	paleturquoise	0.687713	0.687713	6.99725e-06	0.687713
MST1	paleturquoise	-0.687631	0.687631	7.02212e-06	-0.687631
IGFBP6	paleturquoise	0.687527	0.687527	7.05345e-06	0.687527
THBS2	paleturquoise	0.68715	0.68715	7.16867e-06	0.68715
FBXL5	paleturquoise	-0.68665	0.68665	7.32423e-06	-0.68665
CHST7	paleturquoise	0.685841	0.685841	7.5823e-06	0.685841
PLA2G4C	paleturquoise	0.6855	0.6855	7.69352e-06	0.6855
TMEM204	paleturquoise	0.684444	0.684444	8.04763e-06	0.684444
EYA2	paleturquoise	-0.68288	0.68288	8.59898e-06	-0.68288
SALL1	paleturquoise	-0.681651	0.681651	9.05596e-06	-0.681651
THTPA	paleturquoise	-0.67991	0.67991	9.74163e-06	-0.67991
IL15RA	paleturquoise	0.679596	0.679596	9.87024e-06	0.679596
OLFML2B	paleturquoise	0.678536	0.678536	1.03156e-05	0.678536
WFDC2	paleturquoise	0.677823	0.677823	1.06252e-05	0.677823
AP1S2	paleturquoise	0.677764	0.677764	1.06515e-05	0.677764
RNF34	paleturquoise	0.676851	0.676851	1.10612e-05	0.676851
LMCD1	paleturquoise	0.676683	0.676683	1.11382e-05	0.676683
PROCR	paleturquoise	0.675958	0.675958	1.14758e-05	0.675958
TMED3	paleturquoise	0.675307	0.675307	1.1787e-05	0.675307
ADAMDEC1	paleturquoise	0.674104	0.674104	1.23821e-05	0.674104
TGM5	paleturquoise	-0.674026	0.674026	1.24215e-05	-0.674026
SERPINA3	paleturquoise	0.673448	0.673448	1.27179e-05	0.673448
PITPNC1	paleturquoise	-0.67261	0.67261	1.31589e-05	-0.67261
HLA-C	paleturquoise	0.671999	0.671999	1.34894e-05	0.671999
RP4-781L3.1	paleturquoise	0.671921	0.671921	1.35323e-05	0.671921
HCK	paleturquoise	0.671757	0.671757	1.36222e-05	0.671757
TPGS2	paleturquoise	0.67111	0.67111	1.39836e-05	0.67111
HSD11B2	paleturquoise	-0.670619	0.670619	1.42637e-05	-0.670619
MOCS3	paleturquoise	-0.669998	0.669998	1.46247e-05	-0.669998
GABARAPL3	paleturquoise	-0.669008	0.669008	1.5218e-05	-0.669008
PRR5L	paleturquoise	0.668215	0.668215	1.57087e-05	0.668215
VNN2	paleturquoise	0.666243	0.666243	1.69916e-05	0.666243
FCGR1B	paleturquoise	0.666219	0.666219	1.70074e-05	0.666219
HLA-B	paleturquoise	0.665863	0.665863	1.72495e-05	0.665863
NECAB2	paleturquoise	-0.665691	0.665691	1.7367e-05	-0.665691
CRISPLD2	paleturquoise	0.665507	0.665507	1.74941e-05	0.665507
CLC	paleturquoise	0.665249	0.665249	1.76737e-05	0.665249
STK17B	paleturquoise	0.664481	0.664481	1.82175e-05	0.664481
PPAP2C	paleturquoise	0.664202	0.664202	1.84186e-05	0.664202
GLI3	paleturquoise	-0.66395	0.66395	1.86024e-05	-0.66395
C7	paleturquoise	0.663036	0.663036	1.92819e-05	0.663036
HPGDS	paleturquoise	0.6604	0.6604	2.137e-05	0.6604
QSOX1	paleturquoise	0.660022	0.660022	2.16857e-05	0.660022
RNFT2	paleturquoise	0.65979	0.65979	2.18815e-05	0.65979
FLNA	paleturquoise	0.659542	0.659542	2.20924e-05	0.659542
IER5	paleturquoise	0.659385	0.659385	2.22272e-05	0.659385
CMC2	paleturquoise	-0.658736	0.658736	2.27912e-05	-0.658736
VWF	paleturquoise	0.656318	0.656318	2.50093e-05	0.656318
TG	paleturquoise	-0.656296	0.656296	2.50304e-05	-0.656296
CYFIP2	paleturquoise	-0.656257	0.656257	2.50678e-05	-0.656257
PEBP1	paleturquoise	-0.656103	0.656103	2.5216e-05	-0.656103
ACTL8	paleturquoise	-0.655836	0.655836	2.54742e-05	-0.655836
TGFB2	paleturquoise	0.655224	0.655224	2.60758e-05	0.655224
TFAP4	paleturquoise	-0.654803	0.654803	2.64973e-05	-0.654803
MFAP4	paleturquoise	0.653746	0.653746	2.75814e-05	0.653746
CCR6	paleturquoise	0.653274	0.653274	2.80785e-05	0.653274
IFI27	paleturquoise	0.653124	0.653124	2.82385e-05	0.653124
SHBG	paleturquoise	-0.653053	0.653053	2.83148e-05	-0.653053
CNTNAP2	paleturquoise	-0.652677	0.652677	2.87198e-05	-0.652677
CYTIP	paleturquoise	0.651703	0.651703	2.97931e-05	0.651703
WNT2B	paleturquoise	0.651518	0.651518	3.00008e-05	0.651518
SLFN12	paleturquoise	0.651361	0.651361	3.01781e-05	0.651361
LSM14B	paleturquoise	-0.651051	0.651051	3.05312e-05	-0.651051
CCR7	paleturquoise	0.650948	0.650948	3.06492e-05	0.650948
RSAD2	paleturquoise	0.650764	0.650764	3.08615e-05	0.650764
UMOD	paleturquoise	-0.65056	0.65056	3.10988e-05	-0.65056
TAGLN	paleturquoise	0.650535	0.650535	3.11279e-05	0.650535
CLIC1	paleturquoise	0.650269	0.650269	3.1439e-05	0.650269
LGALS1	paleturquoise	0.650195	0.650195	3.15259e-05	0.650195
CD86	paleturquoise	0.649503	0.649503	3.23521e-05	0.649503
CXCR4	paleturquoise	0.649393	0.649393	3.24844e-05	0.649393
RP11-116O18.1	paleturquoise	0.649387	0.649387	3.24917e-05	0.649387
LSS	paleturquoise	-0.64924	0.64924	3.26699e-05	-0.64924
IQGAP1	paleturquoise	0.649184	0.649184	3.27381e-05	0.649184
PLSCR1	paleturquoise	0.648312	0.648312	3.38185e-05	0.648312
CD27	paleturquoise	0.647879	0.647879	3.43665e-05	0.647879
CLPTM1	paleturquoise	-0.647546	0.647546	3.47929e-05	-0.647546
RARRES1	paleturquoise	0.647411	0.647411	3.49678e-05	0.647411
IL7R	paleturquoise	0.646604	0.646604	3.60264e-05	0.646604
VIM	paleturquoise	0.646589	0.646589	3.60471e-05	0.646589
BTN3A3	paleturquoise	0.645721	0.645721	3.72187e-05	0.645721
CRTAM	paleturquoise	0.644708	0.644708	3.86289e-05	0.644708
C6orf123	paleturquoise	-0.644194	0.644194	3.93638e-05	-0.644194
ACTN1	paleturquoise	0.643713	0.643713	4.00618e-05	0.643713
TAC1	paleturquoise	0.643445	0.643445	4.04567e-05	0.643445
PBK	paleturquoise	0.643195	0.643195	4.08271e-05	0.643195
SLC16A7	paleturquoise	-0.641789	0.641789	4.29699e-05	-0.641789
SNTA1	paleturquoise	-0.641082	0.641082	4.40857e-05	-0.641082
NT5DC2	paleturquoise	0.640137	0.640137	4.56165e-05	0.640137
LOC101929272	paleturquoise	0.63937	0.63937	4.68948e-05	0.63937
C15orf39	paleturquoise	0.639047	0.639047	4.74439e-05	0.639047
SCAMP2	paleturquoise	-0.638592	0.638592	4.82253e-05	-0.638592
OR7E156P	paleturquoise	-0.638408	0.638408	4.85444e-05	-0.638408
OPCML	paleturquoise	-0.638323	0.638323	4.86917e-05	-0.638323
ZNF74	paleturquoise	0.6374	0.6374	5.03269e-05	0.6374
EXOSC8	paleturquoise	0.636518	0.636518	5.19367e-05	0.636518
ZWILCH	paleturquoise	0.636253	0.636253	5.24279e-05	0.636253
PDK3	paleturquoise	-0.635744	0.635744	5.33859e-05	-0.635744
MCM5	paleturquoise	0.634332	0.634332	5.61252e-05	0.634332
FZD7	paleturquoise	0.633544	0.633544	5.77085e-05	0.633544
CPNE1	paleturquoise	0.632942	0.632942	5.89441e-05	0.632942
YWHAH	paleturquoise	0.631269	0.631269	6.25079e-05	0.631269
ATP2C2	paleturquoise	-0.629587	0.629587	6.6283e-05	-0.629587
ARNTL2	paleturquoise	0.6286	0.6286	6.85921e-05	0.6286
XCL1	paleturquoise	0.628581	0.628581	6.8638e-05	0.628581
EFHC1	paleturquoise	0.627707	0.627707	7.07446e-05	0.627707
NXPE3	paleturquoise	0.627008	0.627008	7.24726e-05	0.627008
CD74	paleturquoise	0.626755	0.626755	7.31067e-05	0.626755
ADAM12	paleturquoise	0.625881	0.625881	7.53352e-05	0.625881
ADRA2A	paleturquoise	0.625306	0.625306	7.68363e-05	0.625306
ITPKC	paleturquoise	-0.624908	0.624908	7.78907e-05	-0.624908
CEMIP	paleturquoise	0.623844	0.623844	8.07722e-05	0.623844
HLA-DQB1	paleturquoise	0.623665	0.623665	8.1266e-05	0.623665
ITGB3	paleturquoise	-0.622378	0.622378	8.49008e-05	-0.622378
DUSP12	paleturquoise	0.621176	0.621176	8.84249e-05	0.621176
FGF4	paleturquoise	-0.620447	0.620447	9.06245e-05	-0.620447
AFP	paleturquoise	-0.620339	0.620339	9.09562e-05	-0.620339
PARP8	paleturquoise	0.619817	0.619817	9.25681e-05	0.619817
NEUROD4	paleturquoise	-0.619112	0.619112	9.47858e-05	-0.619112
BACH2	paleturquoise	0.618414	0.618414	9.70286e-05	0.618414
PIEZO1	paleturquoise	0.617835	0.617835	9.89225e-05	0.617835
SH3BGR	paleturquoise	-0.617188	0.617188	0.000101082	-0.617188
ATP1B1	paleturquoise	-0.616892	0.616892	0.000102082	-0.616892
TBCB	paleturquoise	0.616304	0.616304	0.000104099	0.616304
TATDN2	paleturquoise	0.615691	0.615691	0.000106236	0.615691
PAQR5	paleturquoise	-0.614985	0.614985	0.000108748	-0.614985
ITGA2	paleturquoise	0.613659	0.613659	0.000113613	0.613659
LAMA5	paleturquoise	0.612493	0.612493	0.00011805	0.612493
ITM2A	paleturquoise	0.612037	0.612037	0.000119825	0.612037
MFAP2	paleturquoise	0.611996	0.611996	0.000119984	0.611996
HSD17B6	paleturquoise	0.611553	0.611553	0.000121738	0.611553
CGA	paleturquoise	-0.609999	0.609999	0.000128063	-0.609999
PDPR	paleturquoise	-0.609921	0.609921	0.000128389	-0.609921
IL6R	paleturquoise	-0.609841	0.609841	0.000128721	-0.609841
SVEP1	paleturquoise	0.609805	0.609805	0.000128872	0.609805
PROC	paleturquoise	-0.609078	0.609078	0.000131952	-0.609078
ABTB2	paleturquoise	-0.608726	0.608726	0.000133462	-0.608726
TSPAN13	paleturquoise	0.607121	0.607121	0.000140562	0.607121
RBM10	paleturquoise	0.605618	0.605618	0.000147512	0.605618
FOLR2	paleturquoise	0.605503	0.605503	0.000148061	0.605503
ECT2	paleturquoise	0.604078	0.604078	0.000154955	0.604078
IGLC1	paleturquoise	0.604015	0.604015	0.000155269	0.604015
GPATCH3	paleturquoise	-0.603345	0.603345	0.000158615	-0.603345
SRI	paleturquoise	0.601724	0.601724	0.00016698	0.601724
NPY5R	paleturquoise	0.599984	0.599984	0.000176396	0.599984
CAV1	paleturquoise	0.599731	0.599731	0.000177808	0.599731
MNS1	paleturquoise	0.598929	0.598929	0.000182336	0.598929
CRLF3	paleturquoise	0.598818	0.598818	0.00018297	0.598818
KIF18B	paleturquoise	0.598279	0.598279	0.000186085	0.598279
GABRP	paleturquoise	0.598034	0.598034	0.000187513	0.598034
B2M	paleturquoise	0.597473	0.597473	0.00019083	0.597473
FILIP1L	paleturquoise	0.596966	0.596966	0.000193866	0.596966
IFNAR2	paleturquoise	0.596722	0.596722	0.000195346	0.596722
PSME1	paleturquoise	0.596632	0.596632	0.000195894	0.596632
MLLT11	paleturquoise	0.595431	0.595431	0.000203332	0.595431
TACC3	paleturquoise	0.59416	0.59416	0.000211476	0.59416
SEPT7	paleturquoise	0.593894	0.593894	0.000213219	0.593894
ITGB1	paleturquoise	-0.593877	0.593877	0.000213331	-0.593877
S100A10	paleturquoise	0.591987	0.591987	0.000226081	0.591987
KIF18A	paleturquoise	0.590801	0.590801	0.000234427	0.590801
AMPD1	paleturquoise	0.590227	0.590227	0.000238567	0.590227
PVRIG	paleturquoise	0.589897	0.589897	0.000240969	0.589897
SNAI2	paleturquoise	0.588725	0.588725	0.000249699	0.588725
MARCKS	paleturquoise	0.587555	0.587555	0.000258692	0.587555
CXorf57	paleturquoise	-0.587141	0.587141	0.000261944	-0.587141
LCP2	paleturquoise	0.586668	0.586668	0.000265706	0.586668
KRT8P12	paleturquoise	0.585656	0.585656	0.000273904	0.585656
FAM149A	paleturquoise	-0.585597	0.585597	0.000274392	-0.585597
TUBA1B	paleturquoise	0.585262	0.585262	0.000277161	0.585262
ALOX15B	paleturquoise	-0.585199	0.585199	0.000277683	-0.585199
RAB38	paleturquoise	0.584377	0.584377	0.000284597	0.584377
HBB	paleturquoise	0.584237	0.584237	0.000285787	0.584237
RHBDF1	paleturquoise	0.584174	0.584174	0.000286329	0.584174
IFIT5	paleturquoise	0.583711	0.583711	0.000290309	0.583711
TLR1	paleturquoise	0.582703	0.582703	0.000299146	0.582703
P2RX5	paleturquoise	0.581263	0.581263	0.000312195	0.581263
TSPO	paleturquoise	0.581108	0.581108	0.000313631	0.581108
SLC1A3	paleturquoise	0.578553	0.578553	0.000338121	0.578553
SLC24A3	paleturquoise	0.578118	0.578118	0.000342464	0.578118
TAF1A	paleturquoise	0.578115	0.578115	0.000342491	0.578115
ITIH2	paleturquoise	-0.577883	0.577883	0.000344826	-0.577883
CXCL5	paleturquoise	0.577024	0.577024	0.00035359	0.577024
HLA-DQB2	paleturquoise	0.576859	0.576859	0.000355287	0.576859
MICAL1	paleturquoise	0.576826	0.576826	0.000355636	0.576826
TLR2	paleturquoise	0.574937	0.574937	0.000375699	0.574937
TPK1	paleturquoise	0.574802	0.574802	0.000377179	0.574802
CDC7	paleturquoise	0.574631	0.574631	0.000379043	0.574631
CLEC10A	paleturquoise	0.57124	0.57124	0.000417924	0.57124
GZMH	paleturquoise	0.570249	0.570249	0.000429923	0.570249
PIGH	paleturquoise	-0.568809	0.568809	0.000447926	-0.568809
SERPINH1	paleturquoise	0.568425	0.568425	0.000452833	0.568425
TLK2	paleturquoise	0.567247	0.567247	0.0004682	0.567247
CCL18	paleturquoise	0.566542	0.566542	0.000477617	0.566542
WDR41	paleturquoise	0.563201	0.563201	0.000524557	0.563201
MYC	paleturquoise	0.562503	0.562503	0.000534871	0.562503
PID1	paleturquoise	0.560859	0.560859	0.000559849	0.560859
TNFAIP6	paleturquoise	0.560807	0.560807	0.00056066	0.560807
IMPDH2	paleturquoise	0.559419	0.559419	0.000582589	0.559419
KIF11	paleturquoise	0.558288	0.558288	0.000601015	0.558288
SART3	paleturquoise	0.557744	0.557744	0.000610067	0.557744
CSTF3	paleturquoise	0.557334	0.557334	0.000616957	0.557334
VPS33B	paleturquoise	0.556574	0.556574	0.000629919	0.556574
GINS2	paleturquoise	0.554728	0.554728	0.00066242	0.554728
DYRK4	paleturquoise	0.554202	0.554202	0.000671948	0.554202
MAP4K1	paleturquoise	0.550717	0.550717	0.000738209	0.550717
MORC2	paleturquoise	0.548813	0.548813	0.000776802	0.548813
CLEC2D	paleturquoise	0.548411	0.548411	0.000785168	0.548411
B3GNT4	paleturquoise	-0.547219	0.547219	0.00081045	-0.547219
NCF4	paleturquoise	0.546975	0.546975	0.000815718	0.546975
HOXA10	paleturquoise	0.546663	0.546663	0.000822503	0.546663
SNX27	paleturquoise	-0.546074	0.546074	0.000835424	-0.546074
PQLC1	paleturquoise	-0.543337	0.543337	0.000897862	-0.543337
OAS1	paleturquoise	0.541749	0.541749	0.000935965	0.541749
HTATIP2	paleturquoise	0.539683	0.539683	0.000987638	0.539683
CDH5	paleturquoise	0.539397	0.539397	0.000994981	0.539397
CXCL11	paleturquoise	0.538026	0.538026	0.0010309	0.538026
PRKCE	paleturquoise	-0.536908	0.536908	0.00106101	-0.536908
DYNLL1	paleturquoise	0.536855	0.536855	0.00106247	0.536855
CHERP	paleturquoise	-0.53527	0.53527	0.00110654	-0.53527
STMN2	paleturquoise	0.535111	0.535111	0.00111103	0.535111
INTS9	paleturquoise	0.533492	0.533492	0.00115789	0.533492
UBE2E1	paleturquoise	0.532306	0.532306	0.00119329	0.532306
ICAM2	paleturquoise	0.529026	0.529026	0.00129623	0.529026
AIM2	paleturquoise	0.52669	0.52669	0.00137418	0.52669
NAV2	paleturquoise	-0.526362	0.526362	0.00138547	-0.526362
LMAN1	paleturquoise	-0.525683	0.525683	0.00140904	-0.525683
SIGLEC1	paleturquoise	0.525466	0.525466	0.00141665	0.525466
ERCC3	paleturquoise	0.52499	0.52499	0.00143349	0.52499
CLDN3	paleturquoise	0.521132	0.521132	0.00157649	0.521132
TPD52L2	paleturquoise	0.519335	0.519335	0.00164723	0.519335
ADAM10	paleturquoise	0.518468	0.518468	0.00168237	0.518468
DNAJC17	paleturquoise	0.518289	0.518289	0.00168971	0.518289
TCL1B	paleturquoise	-0.516356	0.516356	0.00177068	-0.516356
C12orf29	paleturquoise	-0.512187	0.512187	0.00195699	-0.512187
HTR1B	paleturquoise	-0.511409	0.511409	0.00199358	-0.511409
ENAH	paleturquoise	0.510091	0.510091	0.00205697	0.510091
CXCL10	paleturquoise	0.510085	0.510085	0.00205726	0.510085
C3orf18	paleturquoise	-0.509379	0.509379	0.00209195	-0.509379
FBXO31	paleturquoise	-0.506908	0.506908	0.00221732	-0.506908
CD8A	paleturquoise	0.50593	0.50593	0.00226872	0.50593
GYG1	paleturquoise	0.505126	0.505126	0.00231176	0.505126
ZCCHC24	paleturquoise	0.504725	0.504725	0.00233351	0.504725
AMOT	paleturquoise	-0.500853	0.500853	0.00255266	-0.500853
FCGR1A	paleturquoise	0.500326	0.500326	0.00258379	0.500326
KLHL21	paleturquoise	-0.499104	0.499104	0.00265737	-0.499104
REG1A	paleturquoise	0.498892	0.498892	0.0026703	0.498892
MTMR7	paleturquoise	-0.496027	0.496027	0.00285065	-0.496027
NASP	paleturquoise	0.490325	0.490325	0.00324138	0.490325
LRP1B	paleturquoise	-0.490011	0.490011	0.00326419	-0.490011
POLR2G	paleturquoise	0.487613	0.487613	0.00344294	0.487613
CYBB	paleturquoise	0.486858	0.486858	0.00350102	0.486858
GRSF1	paleturquoise	-0.486219	0.486219	0.00355072	-0.486219
FAM110B	paleturquoise	0.478312	0.478312	0.00421905	0.478312
CYR61	paleturquoise	0.475901	0.475901	0.00444325	0.475901
VCAM1	paleturquoise	0.475639	0.475639	0.00446825	0.475639
RTDR1	paleturquoise	-0.472663	0.472663	0.00476058	-0.472663
SLAMF7	paleturquoise	0.471001	0.471001	0.00493088	0.471001
LCP1	paleturquoise	0.464725	0.464725	0.00562208	0.464725
GPKOW	paleturquoise	0.462025	0.462025	0.00594413	0.462025
MAD1L1	paleturquoise	0.460586	0.460586	0.00612215	0.460586
CXCL13	paleturquoise	0.447456	0.447456	0.00796855	0.447456
HDAC5	paleturquoise	0.444121	0.444121	0.00850672	0.444121
CDK2AP1	paleturquoise	0.43969	0.43969	0.00926961	0.43969
ZMYM4	paleturquoise	0.439629	0.439629	0.00928049	0.439629
TUBA1C	paleturquoise	0.425557	0.425557	0.0121019	0.425557
ALG12	paleturquoise	-0.421801	0.421801	0.0129669	-0.421801
HMGXB4	paleturquoise	0.416321	0.416321	0.014322	0.416321
PPP1R14B	paleturquoise	0.414176	0.414176	0.0148838	0.414176
TAF12	paleturquoise	0.412896	0.412896	0.0152278	0.412896
ETV1	paleturquoise	0.410979	0.410979	0.0157555	0.410979
PCID2	paleturquoise	0.406131	0.406131	0.0171584	0.406131
OTUD7B	paleturquoise	-0.405525	0.405525	0.017341	-0.405525
PUF60	paleturquoise	0.387761	0.387761	0.0234563	0.387761
CRELD1	paleturquoise	0.377207	0.377207	0.0278662	0.377207
RNF216	paleturquoise	0.375622	0.375622	0.0285837	0.375622
C7orf26	paleturquoise	-0.261571	0.261571	0.135093	-0.261571
PTEN	paleturquoise	0.261314	0.261314	0.135492	0.261314
