# Supplementary material for: GBP2 promotes M1 macrophage polarization by activating the notch1 signaling pathway in diabetic nephropathy
Source: Front Immunol. 2023 Aug 9;14:1127612. doi: 10.3389/fimmu.2023.1127612 (PMC10445759; doi:10.3389/fimmu.2023.1127612)
Supplement: Supplementary file 2 [file Table_2.xlsx]

## Sheet: Sheet1
Gene	Group	R	|R|	P	kME (intramodular connectivity)
HCLS1	paleturquoise	0.941374	0.941374	1.17441e-16	0.941374
CD48	paleturquoise	0.937571	0.937571	3.12278e-16	0.937571
CCR2	paleturquoise	0.93097	0.93097	1.48617e-15	0.93097
HDAC9	paleturquoise	0.925982	0.925982	4.37631e-15	0.925982
CASP1	paleturquoise	0.925227	0.925227	5.11976e-15	0.925227
C1S	paleturquoise	0.924039	0.924039	6.53086e-15	0.924039
PSMB9	paleturquoise	0.920122	0.920122	1.4188e-14	0.920122
LY96	paleturquoise	0.9176	0.9176	2.29023e-14	0.9176
PLAC8	paleturquoise	0.916866	0.916866	2.62551e-14	0.916866
MS4A4A	paleturquoise	0.916201	0.916201	2.96796e-14	0.916201
EVI2A	paleturquoise	0.914769	0.914769	3.85149e-14	0.914769
PRKCB	paleturquoise	0.913276	0.913276	5.03002e-14	0.913276
ITGB2	paleturquoise	0.907996	0.907996	1.24555e-13	0.907996
GBP2	paleturquoise	0.904411	0.904411	2.23625e-13	0.904411
IGSF6	paleturquoise	0.903903	0.903903	2.4251e-13	0.903903
CD53	paleturquoise	0.902849	0.902849	2.86493e-13	0.902849
MNDA	paleturquoise	0.901349	0.901349	3.62074e-13	0.901349
